# Supplementary material for: In vivo monitoring of tissue regeneration using a ratiometric lysosomal AIE probe
Source: Chem Sci. 2020 Feb 11;11(12):3152–63. doi: 10.1039/c9sc06226b (PMC8157324; doi:10.1039/c9sc06226b)
Supplement: SC-011-C9SC06226B-s002 [file SC-011-C9SC06226B-s002.cif]

# Electronic Supplementary Material (ESI) for Chemical Science.
# This journal is © The Royal Society of Chemistry 2020

####################################################################### 
# 
# This file contains crystal structure data downloaded from the 
# Cambridge Structural Database (CSD) hosted by the Cambridge 
# Crystallographic Data Centre (CCDC).
# 
# Full information about CCDC data access policies and citation 
# guidelines are available at http://www.ccdc.cam.ac.uk/access/V1 
# 
# Audit and citation data items may have been added by the CCDC. 
# Please retain this information to preserve the provenance of 
# this file and to allow appropriate attribution of the data. 
# 
#######################################################################

data_juan1cult
_database_code_depnum_ccdc_archive 'CCDC 1938403'
loop_
_audit_author_name
_audit_author_address
'Xiujuan Shi'
;HKUST
China
;
_audit_update_record             
;
2019-07-04 deposited with the CCDC.	2020-02-10 downloaded from the CCDC.
;
_audit_creation_date             2017-08-18
_audit_creation_method           
;
Olex2 1.2
(compiled 2017.08.10 svn.r3458 for OlexSys, GUI svn.r5375)
;
_shelx_SHELXL_version_number     2014/7
_chemical_name_common            ?
_chemical_name_systematic        
;
 ? 
;
_chemical_formula_moiety         'C25 H24 N4, 3(H2 O)'
_chemical_formula_sum            'C25 H30 N4 O3'
_chemical_formula_weight         434.53
_chemical_melting_point          ?
loop_
_atom_type_symbol
_atom_type_description
_atom_type_scat_dispersion_real
_atom_type_scat_dispersion_imag
_atom_type_scat_source
C C 0.0181 0.0091 'International Tables Vol C Tables 4.2.6.8 and 6.1.1.4'
H H 0.0000 0.0000 'International Tables Vol C Tables 4.2.6.8 and 6.1.1.4'
N N 0.0311 0.0180 'International Tables Vol C Tables 4.2.6.8 and 6.1.1.4'
O O 0.0492 0.0322 'International Tables Vol C Tables 4.2.6.8 and 6.1.1.4'

_shelx_space_group_comment       
;
The symmetry employed for this shelxl refinement is uniquely defined
by the following loop, which should always be used as a source of
symmetry information in preference to the above space-group names.
They are only intended as comments.
;
_space_group_crystal_system      triclinic
_space_group_IT_number           2
_space_group_name_H-M_alt        'P -1'
_space_group_name_Hall           '-P 1'
loop_
_space_group_symop_operation_xyz
'x, y, z'
'-x, -y, -z'

_cell_length_a                   6.6601(4)
_cell_length_b                   7.4588(4)
_cell_length_c                   23.5097(15)
_cell_angle_alpha                94.931(5)
_cell_angle_beta                 90.774(5)
_cell_angle_gamma                105.499(5)
_cell_volume                     1120.42(12)
_cell_formula_units_Z            2
_cell_measurement_reflns_used    2286
_cell_measurement_temperature    100.00(10)
_cell_measurement_theta_max      74.1440
_cell_measurement_theta_min      3.7660
_shelx_estimated_absorpt_T_max   0.934
_shelx_estimated_absorpt_T_min   0.922
_exptl_absorpt_coefficient_mu    0.691
_exptl_absorpt_correction_T_max  1.00000
_exptl_absorpt_correction_T_min  0.88430
_exptl_absorpt_correction_type   multi-scan
_exptl_absorpt_process_details   
;
CrysAlisPro 1.171.38.46 (Rigaku Oxford Diffraction, 2015)
Empirical absorption correction using spherical harmonics,
 implemented in SCALE3 ABSPACK scaling algorithm.
;
_exptl_absorpt_special_details   ?
_exptl_crystal_colour            yellow
_exptl_crystal_colour_primary    yellow
_exptl_crystal_density_diffrn    1.288
_exptl_crystal_density_meas      ?
_exptl_crystal_density_method    'not measured'
_exptl_crystal_description       block
_exptl_crystal_F_000             464
_exptl_crystal_size_max          0.12
_exptl_crystal_size_mid          0.1
_exptl_crystal_size_min          0.1
_exptl_special_details           
;
 ? 
;
_exptl_transmission_factor_max   ?
_exptl_transmission_factor_min   ?
_diffrn_reflns_av_R_equivalents  0.0302
_diffrn_reflns_av_unetI/netI     0.0478
_diffrn_reflns_Laue_measured_fraction_full 0.982
_diffrn_reflns_Laue_measured_fraction_max 0.980
_diffrn_reflns_limit_h_max       7
_diffrn_reflns_limit_h_min       -7
_diffrn_reflns_limit_k_max       7
_diffrn_reflns_limit_k_min       -8
_diffrn_reflns_limit_l_max       28
_diffrn_reflns_limit_l_min       -28
_diffrn_reflns_number            5951
_diffrn_reflns_point_group_measured_fraction_full 0.982
_diffrn_reflns_point_group_measured_fraction_max 0.980
_diffrn_reflns_theta_full        66.500
_diffrn_reflns_theta_max         67.473
_diffrn_reflns_theta_min         3.777
_diffrn_ambient_environment      N~2~
_diffrn_ambient_temperature      100.00(10)
_diffrn_detector                 'CCD plate'
_diffrn_detector_area_resol_mean 10.3577
_diffrn_detector_type            Atlas
_diffrn_measured_fraction_theta_full 0.982
_diffrn_measured_fraction_theta_max 0.980
_diffrn_measurement_details      
;
List of Runs (angles in degrees, time in seconds):

  # Type    Start    End  Width  t~exp~   \w     \q     \k     \f   Frames
#--------------------------------------------------------------------------
  1  \w    106.00 178.00   1.00    2.00    --  107.97  45.00 150.00   72
  2  \w    -67.00  22.00   1.00    1.00    --  -40.57  37.00 150.00   89
  3  \w   -116.00 -16.00   1.00    1.00    --  -40.57 -37.00 -30.00  100
  4  \w    -96.00  -2.00   1.00    1.00    --  -40.57 125.00-150.00   94
  5  \w    101.00 148.00   1.00    2.00    --  107.97 120.00  90.00   47
  6  \w     78.00 176.00   1.00    2.00    --  107.97  61.00 -90.00   98
  7  \w     79.00 176.00   1.00    2.00    --  107.97  61.00-150.00   97
  8  \w     53.00 103.00   1.00    2.00    --  107.97 -94.00 -60.00   50
  9  \w     36.00 109.00   1.00    2.00    --  107.97 -94.00  30.00   73
 10  \w     39.00 121.00   1.00    2.00    --  107.97-125.00 -90.00   82
 11  \w     34.00 130.00   1.00    2.00    --  107.97 -61.00  60.00   96
 12  \w     24.00  50.00   1.00    2.00    --  107.97 -94.00 -60.00   26
;
_diffrn_measurement_device       'kappa diffractometer'
_diffrn_measurement_device_type  'SuperNova, Dual, Cu at zero, Atlas'
_diffrn_measurement_method       '\w scans'
_diffrn_orient_matrix_type       
'CrysAlisPro convention (1999,Acta A55,543-557)'
_diffrn_orient_matrix_UB_11      -0.1140491000
_diffrn_orient_matrix_UB_12      -0.1644098000
_diffrn_orient_matrix_UB_13      -0.0430549000
_diffrn_orient_matrix_UB_21      0.1167193000
_diffrn_orient_matrix_UB_22      0.1017090000
_diffrn_orient_matrix_UB_23      -0.0491249000
_diffrn_orient_matrix_UB_31      0.1762751000
_diffrn_orient_matrix_UB_32      -0.0946889000
_diffrn_orient_matrix_UB_33      0.0080793000
_diffrn_radiation_monochromator  mirror
_diffrn_radiation_probe          x-ray
_diffrn_radiation_type           CuK\a
_diffrn_radiation_wavelength     1.54184
_diffrn_source                   'micro-focus sealed X-ray tube'
_diffrn_source_current           0.80
_diffrn_source_power             0.040
_diffrn_source_target            Cu
_diffrn_source_type              'SuperNova (Cu) X-ray Source'
_diffrn_source_voltage           50
_reflns_Friedel_coverage         0.000
_reflns_Friedel_fraction_full    .
_reflns_Friedel_fraction_max     .
_reflns_number_gt                3173
_reflns_number_total             3945
_reflns_odcompleteness_completeness 98.44
_reflns_odcompleteness_iscentric 1
_reflns_odcompleteness_theta     67.46
_reflns_special_details          
;
 Reflections were merged by SHELXL according to the crystal
 class for the calculation of statistics and refinement.
 
 _reflns_Friedel_fraction is defined as the number of unique
 Friedel pairs measured divided by the number that would be
 possible theoretically, ignoring centric projections and
 systematic absences.
;
_reflns_threshold_expression     'I > 2\s(I)'
_computing_cell_refinement       'CrysAlisPro 1.171.38.46 (Rigaku OD, 2015)'
_computing_data_collection       'CrysAlisPro 1.171.38.46 (Rigaku OD, 2015)'
_computing_data_reduction        'CrysAlisPro 1.171.38.46 (Rigaku OD, 2015)'
_computing_molecular_graphics    'Olex2 (Dolomanov et al., 2009)'
_computing_publication_material  'Olex2 (Dolomanov et al., 2009)'
_computing_structure_refinement  'ShelXL (Sheldrick, 2015)'
_computing_structure_solution    'ShelXS (Sheldrick, 2008)'
_refine_diff_density_max         0.210
_refine_diff_density_min         -0.173
_refine_diff_density_rms         0.042
_refine_ls_extinction_coef       .
_refine_ls_extinction_method     none
_refine_ls_goodness_of_fit_ref   1.008
_refine_ls_hydrogen_treatment    constr
_refine_ls_matrix_type           full
_refine_ls_number_parameters     299
_refine_ls_number_reflns         3945
_refine_ls_number_restraints     0
_refine_ls_R_factor_all          0.0532
_refine_ls_R_factor_gt           0.0394
_refine_ls_restrained_S_all      1.008
_refine_ls_shift/su_max          0.000
_refine_ls_shift/su_mean         0.000
_refine_ls_structure_factor_coef Fsqd
_refine_ls_weighting_details     
'w=1/[\s^2^(Fo^2^)+(0.0480P)^2^] where P=(Fo^2^+2Fc^2^)/3'
_refine_ls_weighting_scheme      calc
_refine_ls_wR_factor_gt          0.0926
_refine_ls_wR_factor_ref         0.0981
_refine_special_details          ?
_olex2_refinement_description    
;
1. Fixed Uiso
 At 1.2 times of:
  All C(H) groups, All C(H,H) groups
 At 1.5 times of:
  All C(H,H,H) groups, All O(H,H) groups
2.a Free rotating group:
 O1W(H1WA,H1WB), O2W(H2WA,H2WB), O3W(H3WA,H3WB)
2.b Secondary CH2 refined with riding coordinates:
 C10(H10A,H10B), C11(H11A,H11B), C12(H12A,H12B), C13(H13A,H13B)
2.c Aromatic/amide H refined with riding coordinates:
 C3(H3), C5(H5), C6(H6), C8(H8), C9(H9), C22(H22), C23(H23), C25(H25),
 C26(H26), C31(H31), C32(H32), C34(H34), C35(H35)
2.d Idealised Me refined as rotating group:
 C14(H14A,H14B,H14C)
;
_atom_sites_solution_hydrogens   mixed
_atom_sites_solution_primary     direct
_atom_sites_solution_secondary   ?
loop_
_atom_site_label
_atom_site_type_symbol
_atom_site_fract_x
_atom_site_fract_y
_atom_site_fract_z
_atom_site_U_iso_or_equiv
_atom_site_adp_type
_atom_site_occupancy
_atom_site_site_symmetry_order
_atom_site_calc_flag
_atom_site_refinement_flags_posn
_atom_site_refinement_flags_adp
_atom_site_refinement_flags_occupancy
_atom_site_disorder_assembly
_atom_site_disorder_group
N1 N 0.1120(2) 0.2360(2) 0.44458(6) 0.0269(3) Uani 1 1 d . . . . .
N2 N 0.69087(19) 0.56401(18) 0.20483(5) 0.0173(3) Uani 1 1 d . . . . .
N3 N 0.7206(2) 0.59510(18) 0.08327(6) 0.0183(3) Uani 1 1 d . . . . .
N4 N 0.8245(2) -0.06574(19) 0.79007(6) 0.0228(3) Uani 1 1 d . . . . .
C1 C 0.2878(3) 0.2623(2) 0.45567(6) 0.0197(3) Uani 1 1 d . . . . .
C2 C 0.5044(2) 0.2876(2) 0.46988(7) 0.0175(3) Uani 1 1 d . . . . .
C3 C 0.6513(2) 0.3390(2) 0.43049(7) 0.0188(3) Uani 1 1 d . . . . .
H3 H 0.7879 0.3427 0.4437 0.023 Uiso 1 1 calc R . . . .
C4 C 0.6426(2) 0.3892(2) 0.37269(7) 0.0174(3) Uani 1 1 d . . . . .
C5 C 0.4747(2) 0.4290(2) 0.34430(7) 0.0181(3) Uani 1 1 d . . . . .
H5 H 0.3479 0.4191 0.3634 0.022 Uiso 1 1 calc R . . . .
C6 C 0.4893(2) 0.4816(2) 0.28971(7) 0.0185(3) Uani 1 1 d . . . . .
H6 H 0.3720 0.5069 0.2720 0.022 Uiso 1 1 calc R . . . .
C7 C 0.6738(2) 0.4996(2) 0.25887(6) 0.0165(3) Uani 1 1 d . . . . .
C8 C 0.8408(2) 0.4572(2) 0.28683(7) 0.0205(3) Uani 1 1 d . . . . .
H8 H 0.9670 0.4649 0.2676 0.025 Uiso 1 1 calc R . . . .
C9 C 0.8240(2) 0.4046(2) 0.34184(7) 0.0202(3) Uani 1 1 d . . . . .
H9 H 0.9404 0.3776 0.3595 0.024 Uiso 1 1 calc R . . . .
C10 C 0.5083(2) 0.4963(2) 0.16497(7) 0.0214(3) Uani 1 1 d . . . . .
H10A H 0.3815 0.5069 0.1849 0.026 Uiso 1 1 calc R . . . .
H10B H 0.4908 0.3627 0.1524 0.026 Uiso 1 1 calc R . . . .
C11 C 0.5317(2) 0.6065(2) 0.11325(7) 0.0224(3) Uani 1 1 d . . . . .
H11A H 0.4081 0.5563 0.0870 0.027 Uiso 1 1 calc R . . . .
H11B H 0.5402 0.7388 0.1254 0.027 Uiso 1 1 calc R . . . .
C12 C 0.8859(2) 0.5698(2) 0.17566(7) 0.0211(3) Uani 1 1 d . . . . .
H12A H 0.8931 0.4406 0.1646 0.025 Uiso 1 1 calc R . . . .
H12B H 1.0059 0.6314 0.2022 0.025 Uiso 1 1 calc R . . . .
C13 C 0.9002(2) 0.6746(2) 0.12307(7) 0.0242(4) Uani 1 1 d . . . . .
H13A H 0.9077 0.8071 0.1347 0.029 Uiso 1 1 calc R . . . .
H13B H 1.0298 0.6707 0.1035 0.029 Uiso 1 1 calc R . . . .
C14 C 0.7431(3) 0.7007(2) 0.03294(7) 0.0257(4) Uani 1 1 d . . . . .
H14A H 0.6168 0.6555 0.0083 0.038 Uiso 1 1 calc GR . . . .
H14B H 0.8635 0.6836 0.0118 0.038 Uiso 1 1 calc GR . . . .
H14C H 0.7642 0.8337 0.0451 0.038 Uiso 1 1 calc GR . . . .
C21 C 0.5542(2) 0.2394(2) 0.52740(6) 0.0164(3) Uani 1 1 d . . . . .
C22 C 0.3959(2) 0.1549(2) 0.56308(7) 0.0187(3) Uani 1 1 d . . . . .
H22 H 0.2540 0.1334 0.5511 0.022 Uiso 1 1 calc R . . . .
C23 C 0.4445(2) 0.1022(2) 0.61595(7) 0.0189(3) Uani 1 1 d . . . . .
H23 H 0.3354 0.0471 0.6398 0.023 Uiso 1 1 calc R . . . .
C24 C 0.6515(2) 0.1294(2) 0.63416(7) 0.0168(3) Uani 1 1 d . . . . .
C25 C 0.8082(2) 0.2163(2) 0.59901(7) 0.0189(3) Uani 1 1 d . . . . .
H25 H 0.9501 0.2373 0.6109 0.023 Uiso 1 1 calc R . . . .
C26 C 0.7602(2) 0.2723(2) 0.54731(7) 0.0200(3) Uani 1 1 d . . . . .
H26 H 0.8699 0.3346 0.5248 0.024 Uiso 1 1 calc R . . . .
C31 C 0.6510(3) -0.0075(2) 0.78574(7) 0.0230(3) Uani 1 1 d . . . . .
H31 H 0.5663 -0.0118 0.8180 0.028 Uiso 1 1 calc R . . . .
C32 C 0.5880(2) 0.0586(2) 0.73702(7) 0.0205(3) Uani 1 1 d . . . . .
H32 H 0.4645 0.0992 0.7366 0.025 Uiso 1 1 calc R . . . .
C33 C 0.7083(2) 0.0646(2) 0.68856(7) 0.0181(3) Uani 1 1 d . . . . .
C34 C 0.8894(2) 0.0040(2) 0.69323(7) 0.0211(3) Uani 1 1 d . . . . .
H34 H 0.9767 0.0051 0.6616 0.025 Uiso 1 1 calc R . . . .
C35 C 0.9406(2) -0.0570(2) 0.74370(7) 0.0226(3) Uani 1 1 d . . . . .
H35 H 1.0655 -0.0951 0.7458 0.027 Uiso 1 1 calc R . . . .
O1W O 0.72989(18) 0.22433(16) 0.04904(5) 0.0258(3) Uani 1 1 d . . . . .
H1WA H 0.8383 0.2166 0.0670 0.039 Uiso 1 1 d G . . . .
H1WB H 0.7242 0.3359 0.0577 0.039 Uiso 1 1 d G . . . .
O2W O 1.08350(18) 0.18835(16) 0.10231(5) 0.0235(3) Uani 1 1 d . . . . .
H2WA H 1.0940 0.1635 0.1367 0.035 Uiso 1 1 d G . . . .
H2WB H 1.1513 0.1230 0.0835 0.035 Uiso 1 1 d G . . . .
O3W O 0.33806(19) -0.02716(18) 0.06058(5) 0.0267(3) Uani 1 1 d . . . . .
H3WA H 0.3181 -0.0933 0.0287 0.040 Uiso 1 1 d G . . . .
H3WB H 0.4565 0.0503 0.0582 0.040 Uiso 1 1 d G . . . .

loop_
_atom_site_aniso_label
_atom_site_aniso_U_11
_atom_site_aniso_U_22
_atom_site_aniso_U_33
_atom_site_aniso_U_23
_atom_site_aniso_U_13
_atom_site_aniso_U_12
N1 0.0233(8) 0.0406(9) 0.0194(7) 0.0080(6) 0.0009(6) 0.0113(6)
N2 0.0175(6) 0.0199(7) 0.0139(6) 0.0026(5) -0.0016(5) 0.0039(5)
N3 0.0220(7) 0.0187(7) 0.0135(6) 0.0034(5) 0.0001(5) 0.0036(5)
N4 0.0293(7) 0.0205(7) 0.0180(7) 0.0012(5) -0.0042(6) 0.0058(6)
C1 0.0261(9) 0.0236(8) 0.0120(7) 0.0036(6) 0.0027(6) 0.0105(6)
C2 0.0209(7) 0.0168(7) 0.0168(8) 0.0013(6) 0.0003(6) 0.0086(6)
C3 0.0219(8) 0.0193(8) 0.0162(8) -0.0003(6) -0.0028(6) 0.0080(6)
C4 0.0207(7) 0.0150(7) 0.0162(8) 0.0000(6) -0.0010(6) 0.0051(6)
C5 0.0190(7) 0.0205(8) 0.0161(8) 0.0014(6) 0.0020(6) 0.0077(6)
C6 0.0189(7) 0.0201(8) 0.0181(8) 0.0028(6) -0.0014(6) 0.0078(6)
C7 0.0208(7) 0.0131(7) 0.0145(7) 0.0007(6) -0.0008(6) 0.0031(6)
C8 0.0165(7) 0.0269(8) 0.0193(8) 0.0056(6) 0.0005(6) 0.0067(6)
C9 0.0176(7) 0.0263(8) 0.0172(8) 0.0048(6) -0.0020(6) 0.0061(6)
C10 0.0173(7) 0.0322(9) 0.0143(8) 0.0041(6) -0.0010(6) 0.0056(6)
C11 0.0245(8) 0.0291(9) 0.0164(8) 0.0028(7) -0.0007(6) 0.0120(6)
C12 0.0177(7) 0.0265(8) 0.0178(8) 0.0038(6) -0.0011(6) 0.0034(6)
C13 0.0231(8) 0.0268(8) 0.0184(8) 0.0050(7) -0.0016(6) -0.0012(6)
C14 0.0307(9) 0.0272(9) 0.0176(8) 0.0068(7) -0.0016(7) 0.0039(7)
C21 0.0199(7) 0.0167(7) 0.0134(7) -0.0011(6) 0.0004(6) 0.0068(6)
C22 0.0181(7) 0.0204(8) 0.0186(8) 0.0007(6) 0.0006(6) 0.0075(6)
C23 0.0192(7) 0.0194(7) 0.0190(8) 0.0024(6) 0.0026(6) 0.0063(6)
C24 0.0202(7) 0.0163(7) 0.0149(7) -0.0010(6) 0.0000(6) 0.0072(6)
C25 0.0180(7) 0.0229(8) 0.0162(8) 0.0003(6) -0.0009(6) 0.0067(6)
C26 0.0208(8) 0.0229(8) 0.0163(8) 0.0019(6) 0.0007(6) 0.0056(6)
C31 0.0297(8) 0.0218(8) 0.0173(8) 0.0017(6) 0.0027(6) 0.0065(6)
C32 0.0239(8) 0.0198(8) 0.0187(8) 0.0030(6) 0.0018(6) 0.0070(6)
C33 0.0203(7) 0.0163(7) 0.0164(8) 0.0013(6) -0.0009(6) 0.0030(6)
C34 0.0215(8) 0.0243(8) 0.0174(8) 0.0027(6) 0.0013(6) 0.0056(6)
C35 0.0229(8) 0.0244(8) 0.0206(8) 0.0025(6) -0.0031(6) 0.0068(6)
O1W 0.0246(6) 0.0239(6) 0.0292(7) -0.0043(5) -0.0063(5) 0.0092(5)
O2W 0.0261(6) 0.0288(6) 0.0186(6) 0.0048(5) -0.0016(5) 0.0121(5)
O3W 0.0275(6) 0.0318(7) 0.0225(6) 0.0039(5) 0.0052(5) 0.0101(5)

_geom_special_details            
;
 All esds (except the esd in the dihedral angle between two l.s. planes)
 are estimated using the full covariance matrix.  The cell esds are taken
 into account individually in the estimation of esds in distances, angles
 and torsion angles; correlations between esds in cell parameters are only
 used when they are defined by crystal symmetry.  An approximate (isotropic)
 treatment of cell esds is used for estimating esds involving l.s. planes.
;
loop_
_geom_bond_atom_site_label_1
_geom_bond_atom_site_label_2
_geom_bond_distance
_geom_bond_site_symmetry_2
_geom_bond_publ_flag
N1 C1 1.157(2) . ?
N2 C7 1.392(2) . ?
N2 C10 1.4736(19) . ?
N2 C12 1.469(2) . ?
N3 C11 1.469(2) . ?
N3 C13 1.4673(19) . ?
N3 C14 1.4646(19) . ?
N4 C31 1.345(2) . ?
N4 C35 1.341(2) . ?
C1 C2 1.435(2) . ?
C2 C3 1.359(2) . ?
C2 C21 1.484(2) . ?
C3 C4 1.445(2) . ?
C4 C5 1.405(2) . ?
C4 C9 1.401(2) . ?
C5 C6 1.371(2) . ?
C6 C7 1.416(2) . ?
C7 C8 1.405(2) . ?
C8 C9 1.381(2) . ?
C10 C11 1.512(2) . ?
C12 C13 1.510(2) . ?
C21 C22 1.405(2) . ?
C21 C26 1.394(2) . ?
C22 C23 1.395(2) . ?
C23 C24 1.395(2) . ?
C24 C25 1.395(2) . ?
C24 C33 1.484(2) . ?
C25 C26 1.379(2) . ?
C31 C32 1.387(2) . ?
C32 C33 1.399(2) . ?
C33 C34 1.402(2) . ?
C34 C35 1.377(2) . ?

loop_
_geom_angle_atom_site_label_1
_geom_angle_atom_site_label_2
_geom_angle_atom_site_label_3
_geom_angle
_geom_angle_site_symmetry_1
_geom_angle_site_symmetry_3
_geom_angle_publ_flag
C7 N2 C10 117.43(13) . . ?
C7 N2 C12 117.01(12) . . ?
C12 N2 C10 111.41(12) . . ?
C13 N3 C11 107.86(13) . . ?
C14 N3 C11 110.54(12) . . ?
C14 N3 C13 109.63(12) . . ?
C35 N4 C31 116.29(14) . . ?
N1 C1 C2 177.80(17) . . ?
C1 C2 C21 116.34(14) . . ?
C3 C2 C1 120.68(14) . . ?
C3 C2 C21 122.79(13) . . ?
C2 C3 C4 133.26(14) . . ?
C5 C4 C3 127.44(14) . . ?
C9 C4 C3 116.34(13) . . ?
C9 C4 C5 116.20(14) . . ?
C6 C5 C4 121.63(14) . . ?
C5 C6 C7 122.11(14) . . ?
N2 C7 C6 121.53(13) . . ?
N2 C7 C8 122.02(14) . . ?
C8 C7 C6 116.39(14) . . ?
C9 C8 C7 120.89(14) . . ?
C8 C9 C4 122.78(14) . . ?
N2 C10 C11 111.53(13) . . ?
N3 C11 C10 110.39(12) . . ?
N2 C12 C13 111.32(13) . . ?
N3 C13 C12 111.87(13) . . ?
C22 C21 C2 121.21(13) . . ?
C26 C21 C2 121.09(14) . . ?
C26 C21 C22 117.68(14) . . ?
C23 C22 C21 120.78(14) . . ?
C22 C23 C24 120.72(15) . . ?
C23 C24 C33 122.03(14) . . ?
C25 C24 C23 118.26(14) . . ?
C25 C24 C33 119.70(13) . . ?
C26 C25 C24 121.03(14) . . ?
C25 C26 C21 121.47(15) . . ?
N4 C31 C32 124.07(15) . . ?
C31 C32 C33 119.30(14) . . ?
C32 C33 C24 123.23(13) . . ?
C32 C33 C34 116.49(14) . . ?
C34 C33 C24 120.28(14) . . ?
C35 C34 C33 120.03(15) . . ?
N4 C35 C34 123.80(14) . . ?

loop_
_geom_hbond_atom_site_label_D
_geom_hbond_atom_site_label_H
_geom_hbond_atom_site_label_A
_geom_hbond_distance_DH
_geom_hbond_distance_HA
_geom_hbond_distance_DA
_geom_hbond_angle_DHA
_geom_hbond_site_symmetry_A
O1W H1WA O2W 0.85 1.89 2.7391(15) 175.7 .
O1W H1WB N3 0.85 1.98 2.8301(17) 176.0 .
O2W H2WA N4 0.85 2.05 2.8753(18) 164.2 2_756
O2W H2WB O3W 0.85 1.94 2.7660(16) 164.8 1_655
O3W H3WA O1W 0.85 1.98 2.8232(17) 174.2 2_655
O3W H3WB O1W 0.85 1.96 2.8095(17) 177.4 .

loop_
_geom_torsion_atom_site_label_1
_geom_torsion_atom_site_label_2
_geom_torsion_atom_site_label_3
_geom_torsion_atom_site_label_4
_geom_torsion
_geom_torsion_site_symmetry_1
_geom_torsion_site_symmetry_2
_geom_torsion_site_symmetry_3
_geom_torsion_site_symmetry_4
_geom_torsion_publ_flag
N2 C7 C8 C9 175.98(14) . . . . ?
N2 C10 C11 N3 58.21(17) . . . . ?
N2 C12 C13 N3 -56.24(18) . . . . ?
N4 C31 C32 C33 0.7(2) . . . . ?
C1 C2 C3 C4 4.3(3) . . . . ?
C1 C2 C21 C22 6.6(2) . . . . ?
C1 C2 C21 C26 -174.96(14) . . . . ?
C2 C3 C4 C5 12.0(3) . . . . ?
C2 C3 C4 C9 -169.72(17) . . . . ?
C2 C21 C22 C23 176.98(14) . . . . ?
C2 C21 C26 C25 -175.50(14) . . . . ?
C3 C2 C21 C22 -168.31(15) . . . . ?
C3 C2 C21 C26 10.1(2) . . . . ?
C3 C4 C5 C6 177.62(15) . . . . ?
C3 C4 C9 C8 -177.89(15) . . . . ?
C4 C5 C6 C7 -0.2(2) . . . . ?
C5 C4 C9 C8 0.6(2) . . . . ?
C5 C6 C7 N2 -176.07(14) . . . . ?
C5 C6 C7 C8 1.1(2) . . . . ?
C6 C7 C8 C9 -1.2(2) . . . . ?
C7 N2 C10 C11 168.17(13) . . . . ?
C7 N2 C12 C13 -169.42(13) . . . . ?
C7 C8 C9 C4 0.4(3) . . . . ?
C9 C4 C5 C6 -0.7(2) . . . . ?
C10 N2 C7 C6 -40.9(2) . . . . ?
C10 N2 C7 C8 142.02(15) . . . . ?
C10 N2 C12 C13 51.54(17) . . . . ?
C11 N3 C13 C12 60.06(17) . . . . ?
C12 N2 C7 C6 -177.51(14) . . . . ?
C12 N2 C7 C8 5.5(2) . . . . ?
C12 N2 C10 C11 -52.97(17) . . . . ?
C13 N3 C11 C10 -60.52(17) . . . . ?
C14 N3 C11 C10 179.65(13) . . . . ?
C14 N3 C13 C12 -179.53(13) . . . . ?
C21 C2 C3 C4 179.07(15) . . . . ?
C21 C22 C23 C24 -1.1(2) . . . . ?
C22 C21 C26 C25 3.0(2) . . . . ?
C22 C23 C24 C25 2.1(2) . . . . ?
C22 C23 C24 C33 -176.27(14) . . . . ?
C23 C24 C25 C26 -0.7(2) . . . . ?
C23 C24 C33 C32 -32.4(2) . . . . ?
C23 C24 C33 C34 147.04(15) . . . . ?
C24 C25 C26 C21 -1.9(2) . . . . ?
C24 C33 C34 C35 -179.61(15) . . . . ?
C25 C24 C33 C32 149.19(15) . . . . ?
C25 C24 C33 C34 -31.3(2) . . . . ?
C26 C21 C22 C23 -1.5(2) . . . . ?
C31 N4 C35 C34 -1.1(2) . . . . ?
C31 C32 C33 C24 178.76(14) . . . . ?
C31 C32 C33 C34 -0.7(2) . . . . ?
C32 C33 C34 C35 -0.1(2) . . . . ?
C33 C24 C25 C26 177.77(14) . . . . ?
C33 C34 C35 N4 1.1(3) . . . . ?
C35 N4 C31 C32 0.2(2) . . . . ?

_shelx_res_file                  
;
    juan1cult.res created by SHELXL-2014/7

TITL juan1CuLT in P-1 #2
REM reset to P-1 #2
CELL 1.54184 6.66006 7.45876 23.50968 94.9314 90.7739 105.4986
ZERR 2 0.00042 0.00035 0.00149 0.0046 0.0052 0.005
LATT 1
SFAC C H N O
UNIT 50 60 8 6
EQIV $1 2-X,-Y,1-Z
EQIV $2 1+X,+Y,+Z
EQIV $3 1-X,-Y,-Z

L.S. 6
PLAN  20
SIZE 0.1 0.1 0.12
TEMP -173
HTAB O1W O2W
HTAB O1W N3
HTAB O3W O1W
HTAB O2W N4_$1
HTAB O2W O3W_$2
HTAB O3W O1W_$3
CONF
BOND
HTAB
fmap 2
acta 133
OMIT 0 135
OMIT -1 -8 9
OMIT 3 -2 1
OMIT 4 -1 2
OMIT 1 -1 5
OMIT -3 -1 5
OMIT -2 -1 28
OMIT 3 -3 26
OMIT -2 1 11
OMIT 2 -4 18
OMIT 2 -1 7
OMIT 3 -5 23
OMIT -2 -2 7
OMIT 4 -4 23
OMIT 3 -5 3
OMIT 2 -2 2
OMIT 0 -2 26
OMIT -1 -2 9
OMIT 0 -5 24
OMIT 6 -3 1
OMIT 1 1 11
OMIT 7 -3 5
REM <olex2.extras>
REM <HklSrc "%.\\juan1CuLT.hkl">
REM </olex2.extras>

WGHT    0.048000
FVAR       7.62885
N1    3    0.111971    0.236032    0.444579    11.00000    0.02333    0.04057 =
         0.01944    0.00797    0.00094    0.01131
N2    3    0.690874    0.564009    0.204834    11.00000    0.01754    0.01986 =
         0.01387    0.00259   -0.00157    0.00395
N3    3    0.720636    0.595102    0.083273    11.00000    0.02199    0.01873 =
         0.01351    0.00344    0.00009    0.00359
N4    3    0.824541   -0.065740    0.790072    11.00000    0.02931    0.02051 =
         0.01796    0.00121   -0.00419    0.00581
C1    1    0.287778    0.262347    0.455673    11.00000    0.02609    0.02359 =
         0.01198    0.00359    0.00269    0.01048
C2    1    0.504401    0.287633    0.469878    11.00000    0.02089    0.01680 =
         0.01675    0.00133    0.00026    0.00863
C3    1    0.651255    0.339027    0.430495    11.00000    0.02194    0.01930 =
         0.01616   -0.00026   -0.00280    0.00804
AFIX  43
H3    2    0.787876    0.342725    0.443696    11.00000   -1.20000
AFIX   0
C4    1    0.642578    0.389210    0.372693    11.00000    0.02065    0.01500 =
         0.01625    0.00002   -0.00095    0.00505
C5    1    0.474689    0.428976    0.344296    11.00000    0.01897    0.02054 =
         0.01613    0.00143    0.00198    0.00773
AFIX  43
H5    2    0.347921    0.419130    0.363391    11.00000   -1.20000
AFIX   0
C6    1    0.489327    0.481637    0.289709    11.00000    0.01887    0.02012 =
         0.01812    0.00279   -0.00137    0.00778
AFIX  43
H6    2    0.371978    0.506855    0.272014    11.00000   -1.20000
AFIX   0
C7    1    0.673755    0.499630    0.258870    11.00000    0.02082    0.01310 =
         0.01453    0.00071   -0.00076    0.00308
C8    1    0.840810    0.457236    0.286828    11.00000    0.01648    0.02689 =
         0.01929    0.00561    0.00053    0.00674
AFIX  43
H8    2    0.967020    0.464896    0.267632    11.00000   -1.20000
AFIX   0
C9    1    0.824020    0.404584    0.341836    11.00000    0.01756    0.02628 =
         0.01719    0.00484   -0.00203    0.00613
AFIX  43
H9    2    0.940392    0.377647    0.359505    11.00000   -1.20000
AFIX   0
C10   1    0.508290    0.496288    0.164974    11.00000    0.01728    0.03218 =
         0.01434    0.00405   -0.00101    0.00561
AFIX  23
H10A  2    0.381476    0.506906    0.184945    11.00000   -1.20000
H10B  2    0.490844    0.362707    0.152406    11.00000   -1.20000
AFIX   0
C11   1    0.531734    0.606491    0.113249    11.00000    0.02452    0.02906 =
         0.01638    0.00284   -0.00071    0.01196
AFIX  23
H11A  2    0.408085    0.556262    0.087032    11.00000   -1.20000
H11B  2    0.540236    0.738797    0.125422    11.00000   -1.20000
AFIX   0
C12   1    0.885887    0.569791    0.175663    11.00000    0.01772    0.02651 =
         0.01784    0.00382   -0.00112    0.00344
AFIX  23
H12A  2    0.893054    0.440631    0.164571    11.00000   -1.20000
H12B  2    1.005870    0.631360    0.202210    11.00000   -1.20000
AFIX   0
C13   1    0.900212    0.674638    0.123074    11.00000    0.02313    0.02682 =
         0.01838    0.00502   -0.00160   -0.00125
AFIX  23
H13A  2    0.907731    0.807126    0.134655    11.00000   -1.20000
H13B  2    1.029814    0.670730    0.103474    11.00000   -1.20000
AFIX   0
C14   1    0.743143    0.700724    0.032942    11.00000    0.03071    0.02722 =
         0.01756    0.00680   -0.00163    0.00392
AFIX 137
H14A  2    0.616764    0.655540    0.008257    11.00000   -1.50000
H14B  2    0.863527    0.683633    0.011809    11.00000   -1.50000
H14C  2    0.764199    0.833672    0.045083    11.00000   -1.50000
AFIX   0
C21   1    0.554225    0.239411    0.527402    11.00000    0.01988    0.01668 =
         0.01343   -0.00106    0.00044    0.00684
C22   1    0.395871    0.154895    0.563082    11.00000    0.01806    0.02045 =
         0.01864    0.00068    0.00064    0.00749
AFIX  43
H22   2    0.253985    0.133388    0.551065    11.00000   -1.20000
AFIX   0
C23   1    0.444478    0.102175    0.615945    11.00000    0.01922    0.01941 =
         0.01897    0.00243    0.00262    0.00633
AFIX  43
H23   2    0.335380    0.047106    0.639807    11.00000   -1.20000
AFIX   0
C24   1    0.651526    0.129425    0.634159    11.00000    0.02018    0.01628 =
         0.01488   -0.00101    0.00002    0.00719
C25   1    0.808182    0.216334    0.599011    11.00000    0.01796    0.02294 =
         0.01621    0.00033   -0.00091    0.00672
AFIX  43
H25   2    0.950144    0.237308    0.610873    11.00000   -1.20000
AFIX   0
C26   1    0.760201    0.272283    0.547313    11.00000    0.02076    0.02289 =
         0.01633    0.00189    0.00073    0.00565
AFIX  43
H26   2    0.869919    0.334611    0.524760    11.00000   -1.20000
AFIX   0
C31   1    0.651016   -0.007477    0.785739    11.00000    0.02975    0.02179 =
         0.01732    0.00171    0.00269    0.00655
AFIX  43
H31   2    0.566270   -0.011795    0.818044    11.00000   -1.20000
AFIX   0
C32   1    0.588029    0.058556    0.737024    11.00000    0.02390    0.01979 =
         0.01873    0.00302    0.00177    0.00702
AFIX  43
H32   2    0.464502    0.099209    0.736589    11.00000   -1.20000
AFIX   0
C33   1    0.708313    0.064644    0.688555    11.00000    0.02033    0.01634 =
         0.01644    0.00132   -0.00091    0.00305
C34   1    0.889352    0.004028    0.693233    11.00000    0.02145    0.02431 =
         0.01742    0.00266    0.00126    0.00558
AFIX  43
H34   2    0.976655    0.005055    0.661571    11.00000   -1.20000
AFIX   0
C35   1    0.940649   -0.056989    0.743705    11.00000    0.02288    0.02441 =
         0.02062    0.00246   -0.00310    0.00682
AFIX  43
H35   2    1.065527   -0.095089    0.745796    11.00000   -1.20000
AFIX   6

O1W   4    0.729894    0.224329    0.049035    11.00000    0.02462    0.02389 =
         0.02915   -0.00433   -0.00629    0.00921
H1WA  2    0.838340    0.216588    0.067047    11.00000   -1.50000
H1WB  2    0.724246    0.335855    0.057728    11.00000   -1.50000
AFIX   6

O2W   4    1.083498    0.188353    0.102314    11.00000    0.02615    0.02882 =
         0.01865    0.00478   -0.00164    0.01209
H2WA  2    1.094002    0.163529    0.136653    11.00000   -1.50000
H2WB  2    1.151345    0.123044    0.083542    11.00000   -1.50000
AFIX   6

O3W   4    0.338055   -0.027155    0.060583    11.00000    0.02748    0.03181 =
         0.02251    0.00388    0.00522    0.01012
H3WA  2    0.318118   -0.093338    0.028662    11.00000   -1.50000
H3WB  2    0.456509    0.050283    0.058201    11.00000   -1.50000
AFIX   0
HKLF 4

REM  juan1CuLT in P-1 #2
REM R1 =  0.0394 for    3173 Fo > 4sig(Fo)  and  0.0532 for all    3945 data
REM    299 parameters refined using      0 restraints

END

WGHT      0.0488      0.0000

REM Instructions for potential hydrogen bonds
HTAB O1W O2W
HTAB O1W N3
HTAB O2W N4_$1
HTAB O2W O3W_$2
HTAB O3W O1W_$3
HTAB O3W O1W

REM Highest difference peak  0.210,  deepest hole -0.173,  1-sigma level  0.042
Q1    1   1.1766 -0.0543  0.7970  11.00000  0.05    0.21
Q2    1   0.7515  0.4554  0.2703  11.00000  0.05    0.19
Q3    1   1.1476 -0.0142  0.7020  11.00000  0.05    0.19
Q4    1   0.5616  0.1526  0.6299  11.00000  0.05    0.19
Q5    1   0.7176  0.4977  0.0690  11.00000  0.05    0.19
Q6    1   0.5730  0.4357  0.3642  11.00000  0.05    0.19
Q7    1   0.3983  0.5663  0.2800  11.00000  0.05    0.18
Q8    1   0.6392  0.2122  0.5302  11.00000  0.05    0.18
Q9    1   1.0806 -0.0517  0.7531  11.00000  0.05    0.17
Q10   1  -0.0293  0.2586  0.4450  11.00000  0.05    0.17
Q11   1   0.8425  0.2820  0.4509  11.00000  0.05    0.17
Q12   1   0.5382  0.3793  0.3595  11.00000  0.05    0.16
Q13   1   0.5974 -0.0229  0.7541  11.00000  0.05    0.15
Q14   1   0.3375  0.0521  0.6913  11.00000  0.05    0.15
Q15   1   0.7531  0.4359  0.3673  11.00000  0.05    0.15
Q16   1   0.5280  0.2477  0.4982  11.00000  0.05    0.15
Q17   1   0.8072  0.6277  0.1010  11.00000  0.05    0.14
Q18   1   0.5756  0.4550  0.2711  11.00000  0.05    0.14
Q19   1   0.4172  0.1719  0.5991  11.00000  0.05    0.13
Q20   1   0.4305  0.0910  0.5835  11.00000  0.05    0.13
;
_shelx_res_checksum              54222
_olex2_date_sample_data_collection 2017-08-10
_olex2_submission_special_instructions 'No special instructions were received'
_oxdiff_exptl_absorpt_empirical_details 
;
Empirical correction (ABSPACK) includes:
- Absorption correction using spherical harmonics
- Frame scaling
;
_oxdiff_exptl_absorpt_empirical_full_max 1.321
_oxdiff_exptl_absorpt_empirical_full_min 0.838
